# Supplementary material for: Trophic and Non-Trophic Interactions in a Biodiversity Experiment Assessed by Next-Generation Sequencing
Source: PLoS One. 2016 Feb 9;11(2):e0148781. doi: 10.1371/journal.pone.0148781 (PMC4747541; doi:10.1371/journal.pone.0148781)
Supplement: S1 Data — (TXT) [file pone.0148781.s001.txt]

JUTI012	JUTI014	JUTI009	JUTI013	BWM141	BWM143	BWM145	JUTI008	JUTI015	BWM149	BWM142	JUTI010	BWM144	JUTI007	JUTI011	BWM148	BWM146	BWM140	Taxonomy	Kingdom	Phylum	Class	Order	Family	Genus	interaction	feeding	prey
0	71	0	0	0	0	0	0	0	0	0	0	0	0	0	0	0	0	Eukaryota; Opisthokonta; Nucletmycea; Fungi; Dikarya; Ascomycota; Pezizomycotina; Sordariomycetes; Hypocreales; Incertae Sedis; Acremonium	Fungi	Ascomycota	Sordariomycetes	Hypocreales	Hypocreaceae	Acremonium	neutral	other	other
0	0	0	0	0	0	0	0	21	0	0	0	0	0	0	0	0	0	Eukaryota; Opisthokonta; Nucletmycea; Fungi; Dikarya; Ascomycota; Pezizomycotina; Dothideomycetes; Acrospermales; Acrospermaceae; Acrospermum; Acrospermum	Fungi	Ascomycota	Dothideomycetes	Acrospermales	Acrospermaceae	Acrospermum	neutral	other	other
0	2	0	0	0	0	0	0	0	0	0	0	0	3	0	0	0	0	Eukaryota; Opisthokonta; Holozoa; Metazoa; Animalia; Arthropoda; Chelicerata; Arachnida; Alabidopus	Animalia	Arthropoda	Arachnida	Sarcoptiformes	Glycyphagidae	Alabidopus	feeding.prey	feeding	prey
0	0	0	0	0	0	0	0	0	0	0	0	0	0	0	4	0	0	Eukaryota; Opisthokonta; Holozoa; Metazoa; Animalia; Arthropoda; Chelicerata; Arachnida; Anoetus	Animalia	Arthropoda	Arachnida	Sarcoptiformes	Histiostomatidae	Anoetus	phoretic	other	other
0	0	0	0	10	0	0	0	0	0	0	0	0	0	0	0	0	1	Eukaryota; Archaeplastida; Chloroplastida; Charophyta; Phragmoplastophyta; Streptophyta; Embryophyta; Tracheophyta; Spermatophyta; Magnoliophyta; Asterales; Artemisia	Plantae	Spermatophytina	Magnoliopsida	Asterales	Asteraceae	Artemisia	feeding.plant	feeding	other
0	0	0	0	0	0	0	0	0	0	0	0	0	27	0	0	0	0	Eukaryota; Opisthokonta; Nucletmycea; Fungi; Dikarya; Basidiomycota; Agaricomycotina; Agaricomycetes; Agaricales; Marasmiaceae; Baeospora	Fungi	Basidiomycota	Agaricomycetes	Agaricales	Marasmiaceae	Baeospora	neutral	other	other
172	11	0	33	0	0	0	0	15	0	0	0	0	0	6	0	0	0	Eukaryota; Opisthokonta; Holozoa; Metazoa; Animalia; Arthropoda; Hexapoda; Insecta; Bembidion	Animalia	Arthropoda	Insecta	Coleoptera	Carabidae	Bembidion	feeding.IGP	feeding	prey
0	0	3	0	0	0	0	0	0	0	0	0	0	0	0	0	0	0	Eukaryota; SAR; Rhizaria; Cercozoa; Glissomonadida; Bodomorpha	SAR	Cercozoa	Sarcomonadea	Glissomonadida	Bodomorphidae	Bodomorpha	neutral	other	other
0	0	0	0	0	0	0	0	0	0	0	0	0	0	0	0	0	3	Eukaryota; Opisthokonta; Nucletmycea; Fungi; Dikarya; Ascomycota; Saccharomycotina; Saccharomycetes; Saccharomycetales; Candida	Fungi	Ascomycota	Saccharomycetales	Saccharomycetales	Saccharomycetaceae	Candida	neutral	other	other
0	0	7	32	0	0	0	0	0	0	0	1	0	0	0	0	11	0	Eukaryota; SAR; Rhizaria; Cercozoa; Cercomonadidae; Cercomonas	SAR	Cercozoa	Sarcomonadea	Cercomonadida	NA	Cercomonas	neutral	other	other
0	16	0	0	0	0	0	0	0	0	0	0	0	0	0	0	0	0	Eukaryota; Opisthokonta; Nucletmycea; Fungi; Dikarya; Ascomycota; Pezizomycotina; Sordariomycetes; Sordariales; Chaetosphaeriaceae; Chaetosphaeria	Fungi	Ascomycota	Sordariomycetes	Sordariales	Chaetosphaeriaceae	Chaetosphaeria	neutral	other	other
4	0	0	0	0	0	0	0	0	0	0	0	0	0	0	0	0	0	Eukaryota; Opisthokonta; Nucletmycea; Fungi; Dikarya; Basidiomycota; Agaricomycotina; Agaricomycetes; Agaricales; Tricholomataceae; Clitocybe	Fungi	Basidiomycota	Agaricomycetes	Agaricales	Tricholomataceae	Clitocybula	neutral	other	other
0	0	0	0	3	0	0	0	0	82	1	0	2	0	0	8	0	0	Eukaryota; Opisthokonta; Nucletmycea; Fungi; Dikarya; Basidiomycota; Pucciniomycotina; Microbotryomycetes; Heterogastridiales; Heterogastridiaceae; Colacogloea	Fungi	Basidiomycota	Microbotryomycetes	Heterogastridiales	Heterogastridiaceae	Colacogloea	neutral	other	other
0	84	0	0	0	0	0	0	0	0	0	0	0	0	0	0	0	0	Eukaryota; SAR; Alveolata; Apicomplexa; Conoidasida; Cryptosporida; Cryptosporidium; Colpodella	SAR	Apicomplexa	Apicomonadea	Colpodellida	Colpodellidae	Colpodella	neutral	other	other
0	0	0	0	0	0	0	0	0	0	0	0	0	0	0	30	0	0	Eukaryota; Opisthokonta; Nucletmycea; Fungi; Dikarya; Ascomycota; Pezizomycotina; Dothideomycetes; Coniosporium	Fungi	Ascomycota	Dothideomycetes	Chaetothyriomycetidae	Herpotrichiellaceae	Coniosporium	neutral	other	other
0	0	0	0	0	0	0	22	0	0	0	0	0	0	0	0	0	0	Eukaryota; Opisthokonta; Nucletmycea; Fungi; Dikarya; Basidiomycota; Agaricomycotina; Agaricomycetes; Agaricales; Bolbitiaceae; Conocybe	Fungi	Basidiomycota	Agaricomycetes	Agaricales	Bolbitiaceae	Conocybe	neutral	other	other
0	0	0	97	0	0	0	0	24	0	0	3	0	0	0	0	0	0	Eukaryota; Opisthokonta; Nucletmycea; Fungi; Dikarya; Basidiomycota; Agaricomycotina; Tremellomycetes; Tremellales; Tremellaceae; Cryptococcus	Fungi	Basidiomycota	Tremellomycetes	Tremellales	Tremellaceae	Cryptococcus	neutral	other	other
0	0	0	0	0	0	0	0	37	19	0	13	0	0	0	0	0	2	Eukaryota; Opisthokonta; Nucletmycea; Fungi; Dikarya; Ascomycota; Pezizomycotina; Leotiomycetes; Incertae Sedis; Cudoniella	Fungi	Ascomycota	Leotiomycetes	Helotiales	Helotiaceae	Cudoniella	neutral	other	other
0	0	0	0	0	0	0	0	0	0	1	0	0	0	3	3	0	0	Eukaryota; Opisthokonta; Holozoa; Metazoa; Animalia; Mollusca; Gastropoda; Heterobranchia; Deroceras	Animalia	Mollusca	Gastropoda	Pulmonata	Agriolimacidae	Deroceras	feeding.prey	feeding	prey
0	0	0	0	0	0	0	0	0	5	0	0	0	0	0	0	0	0	Eukaryota; Opisthokonta; Nucletmycea; Fungi; Dikarya; Ascomycota; Pezizomycotina; Dothideomycetes; Pleosporales; Didymellaceae; Didymella	Fungi	Ascomycota	Dothideomycetes	Pleosporales	Didymellaceae	Didymella	neutral	other	other
0	0	0	0	0	0	0	0	0	0	0	0	0	0	0	0	5	0	Eukaryota; Opisthokonta; Nucletmycea; Fungi; Dikarya; Basidiomycota; Agaricomycotina; Tremellomycetes; Tremellales; Tremellaceae; Dioszegia	Fungi	Basidiomycota	Tremellomycetes	Tremellales	Tremellaceae	Dioszegia	neutral	other	other
0	0	0	0	0	0	0	303	0	0	0	0	0	0	0	0	0	0	Eukaryota; SAR; Alveolata; Ciliophora; Intramacronucleata; Conthreep; Colpodea; Colpodida; Exocolpoda; Exocolpoda	SAR	Ciliophora	Colpodea	Colpodida	Colpodidae	Exocolpoda	neutral	other	other
45	0	15	0	0	0	0	2	0	0	0	3	2	0	2	0	0	0	Eukaryota; Opisthokonta; Nucletmycea; Fungi; Dikarya; Ascomycota; Pezizomycotina; Sordariomycetes; Hypocreales; Nectriaceae; Fusarium	Fungi	Ascomycota	Sordariomycetes	Hypocreales	Fusarium	Fusarium	neutral	other	other
0	0	0	0	0	0	0	0	0	0	0	15	0	0	0	0	0	0	Eukaryota; Opisthokonta; Holozoa; Metazoa; Animalia; Arthropoda; Chelicerata; Arachnida; Goleba	Animalia	Arthropoda	Arachnida	Araneae	Salticidae	Goleba	feeding.IGP	feeding	prey
13	0	0	0	0	0	0	0	0	0	0	0	0	0	2	0	0	0	Eukaryota; Opisthokonta; Holozoa; Metazoa; Animalia; Arthropoda; Hexapoda; Insecta; Gomphocerus	Animalia	Arthropoda	Insecta	Orthoptera	Acrididae	Gomphocerus	feeding.prey	feeding	prey
0	0	0	0	0	0	0	0	0	0	0	0	0	0	0	346	0	0	Eukaryota; Archaeplastida; Chloroplastida; Charophyta; Phragmoplastophyta; Streptophyta; Embryophyta; Tracheophyta; Spermatophyta; Magnoliophyta; Gentianales; Guettarda	Plantae	Spermatophytina	Magnoliopsida	Gentianales	Rubiaceae	Guettarda	feeding.plant	feeding	other
0	0	1	0	0	1	0	0	0	2	0	0	0	0	25	0	0	4	Eukaryota; SAR; Rhizaria; Cercozoa; Incertae Sedis; Gymnophrys	SAR	Cercozoa	Proteomyxidea	Reticulosida	Gymnophryidae	Gymnophrys	neutral	other	other
0	0	31	2	0	0	0	0	0	0	0	0	0	0	0	0	0	0	Eukaryota; Opisthokonta; Holozoa; Metazoa; Animalia; Mollusca; Gastropoda; Heterobranchia; Helicella	Animalia	Mollusca	Gastropoda	Pulmonata	Hygromiidae	Helicella	feeding.prey	feeding	prey
454	0	26	586	82	4	15	0	904	313	0	147	147	0	450	40	38	215	Eukaryota; Opisthokonta; Nucletmycea; Fungi; Dikarya; Basidiomycota; Pucciniomycotina; Microbotryomycetes; Heterogastridiales; Heterogastridiaceae; Heterogastridium	Fungi	Basidiomycota	Microbotryomycetes	Heterogastridiales	Heterogastridiaceae	Heterogastridium	neutral	other	other
0	0	8	0	2	0	0	189	0	0	0	0	0	0	18	15	0	0	Eukaryota; SAR; Rhizaria; Cercozoa; Glissomonadida; Heteromita	SAR	Cercozoa	Sarcomonadea	Cercomonadida	Heteromitidae	Heteromita	neutral	other	other
45	198	0	0	0	0	0	0	0	0	0	0	0	1627	241	0	0	0	Eukaryota; Opisthokonta; Holozoa; Metazoa; Animalia; Arthropoda; Chelicerata; Arachnida; Histiogaster	Animalia	Arthropoda	Arachnida	Sarcoptiformes	Acaridae	Histiogaster	phoretic	other	other
0	0	0	0	0	0	0	0	465	0	0	0	0	0	0	0	0	0	Eukaryota; Opisthokonta; Holozoa; Metazoa; Animalia; Annelida; Enchytraeidae=Hormogastridae; Hormogaster	Animalia	Annelida	Clitellata	Haplotaxida	Hormogastridae	Hormogaster	feeding.prey	feeding	prey
74	0	0	0	0	0	2	0	0	2	0	0	0	0	0	0	0	2	Eukaryota; Opisthokonta; Nucletmycea; Fungi; Dikarya; Basidiomycota; Agaricomycotina; Agaricomycetes; Agaricales; Physalacriaceae; Hymenopellis	Fungi	Basidiomycota	Agaricomycetes	Agaricales	Physalacriaceae	Hymenopellis	neutral	other	other
1	0	0	0	0	0	0	0	0	0	0	0	0	0	14	0	0	0	Eukaryota; Opisthokonta; Nucletmycea; Fungi; Dikarya; Basidiomycota; Agaricomycotina; Agaricomycetes; Hymenochaetales; Tubulicrinaceae; Hyphodontia	Fungi	Basidiomycota	Agaricomycetes	Hymenochaetales	Tubulicrinaceae	Hyphodontia	neutral	other	other
0	31	0	0	0	0	0	0	101	0	0	0	0	0	39	0	0	0	Eukaryota; Opisthokonta; Nucletmycea; Fungi; Dikarya; Ascomycota; Pezizomycotina; Sordariomycetes; Hypocreales; Cordycipitaceae; Isaria	Fungi	Ascomycota	Sordariomycetes	Hypocreales	Cordycipitaceae	Isaria	parasitic	other	other
0	61	0	0	0	0	0	0	0	0	0	0	0	0	0	0	0	0	Eukaryota; Opisthokonta; Nucletmycea; Fungi; Dikarya; Basidiomycota; Agaricomycotina; Agaricomycetes; Boletales; Hygrophoropsidaceae; Leucogyrophana	Fungi	Basidiomycota	Agaricomycetes	Boletales	Hygrophoropsidaceae	Leucogyrophana	neutral	other	other
266	69	0	1237	0	0	1	13	0	0	1	0	0	0	0	0	4	0	Eukaryota; Opisthokonta; Nucletmycea; Fungi; Dikarya; Basidiomycota; Ustilaginomycotina; Exobasidiomycetes; Malasseziales; Incertae Sedis; Malassezia	Fungi	Basidiomycota	Exobasidiomycetes	Malasseziales	Malasseziaceae	Malassezia	neutral	other	other
0	0	0	0	0	0	0	3	114	0	0	0	0	0	0	0	0	0	Eukaryota; Opisthokonta; Nucletmycea; Fungi; Dikarya; Ascomycota; Pezizomycotina; Sordariomycetes; Xylariales; Incertae Sedis; Microdochium	Fungi	Ascomycota	Xylariales	Xylariales	Hyponectriaceae	Microdochium	neutral	other	other
0	0	0	0	0	0	0	0	0	0	0	96	0	0	0	0	0	0	Eukaryota; Opisthokonta; Holozoa; Metazoa; Animalia; Arthropoda; Chelicerata; Arachnida; Sparassidae	Animalia	Arthropoda	Arachnida	Araneae	Sparassidae	Micrommata	feeding.IGP	feeding	prey
0	59	0	0	0	0	0	0	0	0	0	0	0	0	0	0	0	0	Eukaryota; Opisthokonta; Holozoa; Metazoa; Animalia; Arthropoda; Chelicerata; Arachnida; Microtrombidium	Animalia	Arthropoda	Arachnida	Trombidiformes	Microtrombidiidae	Microtrombidium	feeding.prey	feeding	prey
0	0	0	330	0	0	13	0	12	0	0	0	0	0	495	0	0	0	Eukaryota; Opisthokonta; Nucletmycea; Fungi; Zygomycota; Mucoromycotina; Incertae Sedis; Mucorales; Mucoraceae; Mucor	Fungi	Zygomycota	Zygomycetes	Mucorales	Mucoraceae	Mucor	neutral	other	other
41	0	45	0	0	0	0	90	37	0	0	0	0	0	0	0	0	0	Eukaryota; Archaeplastida; Chloroplastida; Chlorophyta; Chlorophyceae; Chlorosarcinopsis; Dunaliellaceae	Plantae	Chlorophyta	Chlorophyceae	Volvocales	Dunaliellaceae	NA	neutral	other	other
0	34	0	104	0	0	1	214	0	4	0	0	0	6	0	0	0	0	Eukaryota; Archaeplastida; Chloroplastida; Charophyta; Phragmoplastophyta; Streptophyta; Embryophyta; Tracheophyta; Spermatophyta; Magnoliophyta; Fabales; Phaseoleae	Plantae	Spermatophytina	Magnoliopsida	Fabales	Fabaceae	NA	feeding.plant	feeding	other
4	0	0	0	0	0	0	0	0	0	0	0	0	0	1140	0	0	0	Eukaryota; Opisthokonta; Holozoa; Metazoa; Animalia; Arthropoda; Hexapoda; Insecta; Forficula	Animalia	Arthropoda	Insecta	Dermaptera	Forficulidae	NA	feeding.IGP	feeding	prey
0	38	29	35	0	0	0	0	0	0	0	0	0	0	0	0	0	0	Eukaryota; Archaeplastida; Chloroplastida; Chlorophyta; Chlorophyceae; Chlorosarcinopsis; Haematococcaceae	Plantae	Chlorophyta	Chlorophyceae	Volvocales	Haematococcaceae	NA	neutral	other	other
0	0	20	0	0	0	0	0	0	0	0	0	2	0	0	0	0	0	Eukaryota; SAR; Rhizaria; Cercozoa; Glissomonadida	SAR	Cercozoa	Sarcomonadea	Glissomonadida	NA	NA	neutral	other	other
67	0	11	0	0	0	0	0	0	4	0	0	0	0	0	0	0	0	Eukaryota; Opisthokonta; Nucletmycea; Fungi; Dikarya; Ascomycota; Pezizomycotina; Leotiomycetes; Helotiales	Fungi	Ascomycota	Leotiomycetes	Helotiales	NA	NA	neutral	other	other
0	0	3	0	0	0	2	12	0	14	0	2	1	0	0	8	3	0	Eukaryota; Opisthokonta; Nucletmycea; Fungi; Dikarya; Ascomycota; Pezizomycotina; Sordariomycetes; Hypocreales	Fungi	Ascomycota	Sordariomycetes	Hypocreales	NA	NA	neutral	other	other
517	0	7	0	0	4	0	0	0	0	0	1	2	0	0	11	0	0	Eukaryota; Opisthokonta; Nucletmycea; Fungi; Dikarya; Basidiomycota; Agaricomycotina; Tremellomycetes; Tremellales	Fungi	Basidiomycota	Tremellomycetes	Tremellales	NA	NA	neutral	other	other
0	1	0	1	0	0	0	0	1	5	0	2	0	0	0	1	0	0	Eukaryota; Opisthokonta; Nucletmycea; Fungi; Dikarya; Basidiomycota; Pucciniomycotina; Microbotryomycetes; Sporidiobolales	Fungi	Basidiomycota	Microbotryomycetes	Sporidiobolales	NA	NA	neutral	other	other
0	0	8	0	0	0	0	0	0	0	0	0	0	0	0	0	0	0	Eukaryota; SAR; Stramenopiles; Hyphochytriales	SAR	Hyphochytriomycota	Hyphochytriomycetes	Hyphochytriales	NA	NA	neutral	other	other
1	2340	174	391	4	2	13	775	154	184	0	59	5	8	216	5	41	31	Eukaryota; Opisthokonta; Nucletmycea; Fungi; Dikarya; Ascomycota; Pezizomycotina; Dothideomycetes; Capnodiales	Fungi	Ascomycota	Dothideomycetes	Capnodiales	NA	NA	neutral	other	other
0	0	2	0	0	0	0	81	0	37	0	0	0	0	0	73	0	0	Eukaryota; Opisthokonta; Nucletmycea; Fungi; Dikarya; Basidiomycota; Pucciniomycotina; Pucciniomycetes; Pucciniales	Fungi	Basidiomycota	Pucciniomycetes	Pucciniales	NA	NA	neutral	other	other
0	43	53	0	1	6	6	28	36	51	1	1	2	0	30	10	59	16	Eukaryota; Opisthokonta; Nucletmycea; Fungi; Dikarya; Ascomycota; Pezizomycotina; Dothideomycetes; Pleosporales	Fungi	Ascomycota	Dothideomycetes	Pleosporales	NA	NA	neutral	other	other
0	0	0	0	0	0	0	0	0	0	0	0	0	0	0	96	0	0	Eukaryota; Opisthokonta; Nucletmycea; Fungi; Dikarya; Ascomycota; Pezizomycotina; Pezizomycetes; Pezizales	Fungi	Ascomycota	Pezizomycetes	Pezizales	NA	NA	neutral	other	other
0	0	0	0	0	3	0	0	0	1	0	0	0	0	4	4	20	0	Eukaryota; Archaeplastida; Chloroplastida; Charophyta; Phragmoplastophyta; Streptophyta; Embryophyta; Tracheophyta; Spermatophyta; Magnoliophyta; Rosales	Plantae	Spermatophytina	Magnoliopsida	Rosales	NA	NA	feeding.plant	feeding	other
35	95	0	0	1	0	0	0	0	0	0	0	0	0	0	11	2	0	Eukaryota; Opisthokonta; Holozoa; Metazoa; Animalia; Arthropoda; Chelicerata; Arachnida; Trombiculidae	Animalia	Arthropoda	Arachnida	Trombidiformes	Trombiculidae	NA	feeding.IGP	feeding	prey
0	0	0	0	3	0	0	0	0	0	0	0	0	0	0	0	0	0	Eukaryota; SAR; Rhizaria; Cercozoa; Vampyrellidae	SAR	Cercozoa	Proteomyxidea	Aconchulinida	Vampyrellidae	NA	neutral	other	other
0	0	0	74	0	0	0	4	0	82	0	0	0	0	0	0	0	0	Eukaryota; Opisthokonta; Nucletmycea; Fungi; Zygomycota; Mucoromycotina; Incertae Sedis; Mortierellales	Fungi	Zygomycota	Zygomycetes	Mortierellales	NA	NA	neutral	other	other
0	0	0	0	0	3	0	0	1	0	520	1	0	0	0	0	0	0	Eukaryota; SAR; Alveolata; Apicomplexa; Conoidasida; Gregarinasina; Eugregarinorida	SAR	Apicomplexa	Conoidasida	Eugregarinorida	NA	NA	parasitic	other	other
0	0	0	0	0	0	0	0	0	0	0	0	0	0	0	0	3	0	Eukaryota; Opisthokonta; Nucletmycea; Fungi; Dikarya; Ascomycota; Pezizomycotina; Sordariomycetes; Sordariales; Sordariaceae; Neurospora	Fungi	Ascomycota	Sordariomycetes	Sordariales	Sordariaceae	Neurospora	neutral	other	other
0	0	5	0	0	0	0	0	0	2	0	0	0	0	0	0	0	0	Eukaryota; Opisthokonta; Holozoa; Metazoa; Animalia; Arthropoda; Chelicerata; Arachnida; Oribatula	Animalia	Arthropoda	Arachnida	Sarcoptiformes	Oribatulidae	Oribatula	feeding.prey	feeding	prey
0	19	2	0	0	0	0	245	0	0	0	3	0	0	3	0	0	0	Eukaryota; Opisthokonta; Nucletmycea; Fungi; Dikarya; Ascomycota; Pezizomycotina; Dothideomycetes; Pleosporales; Phaeosphaeriaceae; Phaeosphaeria; Parastagonospora	Fungi	Ascomycota	Dothideomycetes	Pleosporales	Phaeosphaeriaceae	Parastagonospora	neutral	other	other
0	0	0	0	0	0	0	0	0	0	0	0	0	0	0	5	0	0	Eukaryota; Opisthokonta; Nucletmycea; Fungi; Dikarya; Ascomycota; Pezizomycotina; Eurotiomycetes; Eurotiales; Penicillium	Fungi	Ascomycota	Eurotiomycetes	Eurotiales	Trichocomaceae	Penicillium	neutral	other	other
0	0	0	0	0	0	0	0	0	15	0	0	0	0	0	0	0	0	Eukaryota; Opisthokonta; Nucletmycea; Fungi; Dikarya; Ascomycota; Pezizomycotina; Leotiomycetes; Helotiales; Vibrisseaceae; Phialocephala	Fungi	Ascomycota	Leotiomycetes	Helotiales	Vibrisseaceae	Phialocephala	neutral	other	other
0	685	99	3	13	0	1	343	294	103	0	55	1	0	31	8	5	0	Eukaryota; Opisthokonta; Nucletmycea; Fungi; Dikarya; Ascomycota; Pezizomycotina; Dothideomycetes; Pleosporales; Incertae Sedis; Phoma	Fungi	Ascomycota	Dothideomycetes	Pleosporales	Didymellaceae	Phoma	neutral	other	other
0	0	0	0	0	0	7	0	0	0	0	0	0	0	0	0	0	0	Eukaryota; Amoebozoa; Myxogastria; Badhamia; Physarum	Amoebozoa	Mycetozoa	Myxomycetes	Physarida	Physaridae	Physarum	neutral	other	other
1	0	0	0	0	0	0	0	0	0	0	1	0	0	265	4	2	0	Eukaryota; Archaeplastida; Chloroplastida; Charophyta; Phragmoplastophyta; Streptophyta; Embryophyta; Tracheophyta; Spermatophyta; Magnoliophyta; Lamiales; Plantago; Plantago	Plantae	Spermatophytina	Magnoliopsida	Lamiales	Plantaginaceae	Plantago	feeding.plant	feeding	other
0	0	1	0	0	6	9	0	0	0	0	0	10	0	97	0	185	0	Eukaryota; Opisthokonta; Nucletmycea; Fungi; Dikarya; Ascomycota; Saccharomycotina; Saccharomycetes; Saccharomycetales; Debaryomycetaceae; Priceomyces	Fungi	Ascomycota	Saccharomycetales	Saccharomycetales	Debaryomycetaceae	Priceomyces	neutral	other	other
63	0	0	89	0	0	1	0	0	0	0	0	0	0	0	6	0	0	Eukaryota; Archaeplastida; Chloroplastida; Charophyta; Phragmoplastophyta; Streptophyta; Embryophyta; Tracheophyta; Spermatophyta; Magnoliophyta; Rosales; Prunus	Plantae	Spermatophytina	Magnoliopsida	Rosales	Rosaceae	Prunus	feeding.plant	feeding	other
0	0	0	0	0	0	0	0	0	0	0	0	0	0	26	0	0	0	Eukaryota; Opisthokonta; Nucletmycea; Fungi; Dikarya; Ascomycota; Pezizomycotina; Dothideomycetes; Pleosporales; Pleosporaceae; Pyrenophora	Fungi	Ascomycota	Dothideomycetes	Pleosporales	Pleosporaceae	Pyrenophora	neutral	other	other
0	0	0	483	0	0	0	0	0	0	0	0	0	0	0	0	0	0	Eukaryota; SAR; Stramenopiles; Peronosporomycetes; Pythium	SAR	Heterokontophyta	Peronosporea	Peronosporales	Pythiaceae	Pythium	neutral	other	other
0	0	0	0	0	0	0	0	0	0	0	1	0	0	0	0	0	739	Eukaryota; Archaeplastida; Chloroplastida; Charophyta; Phragmoplastophyta; Streptophyta; Embryophyta; Tracheophyta; Spermatophyta; Magnoliophyta; Ranunculales; Ranunculus	Plantae	Spermatophytina	Magnoliopsida	Ranunculales	Ranunculaceae	Ranunculus	feeding.plant	feeding	other
0	24	0	0	0	0	0	36	0	216	0	6	1	0	0	2	0	0	Eukaryota; Opisthokonta; Nucletmycea; Fungi; Dikarya; Basidiomycota; Pucciniomycotina; Microbotryomycetes; Sporidiobolales; Incertae Sedis; Rhodotorula; Rhodotorula	Fungi	Basidiomycota	Microbotryomycetes	Sporidiobolales	Sporidiobolaceae	Rhodotorula	neutral	other	other
66	127	236	0	0	0	0	0	20	0	0	0	1	0	0	0	0	0	Eukaryota; SAR; Rhizaria; Cercozoa; Thecofilosea; Cryomonadida; Rhizaspididae; Rhogostoma	SAR	Cercozoa	Thecofilosa	Cryomonadida	Rhizaspididae	Rhogostoma	neutral	other	other
0	0	37	75	0	0	0	0	42	0	0	0	0	0	0	5	0	0	Eukaryota; Archaeplastida; Chloroplastida; Charophyta; Phragmoplastophyta; Streptophyta; Embryophyta; Tracheophyta; Spermatophyta; Magnoliophyta; Malpighiales; Rumex	Plantae	Spermatophytina	Magnoliopsida	Caryophyllales	Polygonaceae	Rumex	feeding.plant	feeding	other
2	0	13	6	1	0	0	0	4	9	0	3	1	0	2	218	0	1	Eukaryota; Opisthokonta; Nucletmycea; Fungi; Dikarya; Basidiomycota; Pucciniomycotina; Microbotryomycetes; Sporidiobolales; Incertae Sedis; Sporobolomyces	Fungi	Basidiomycota	Microbotryomycetes	Sporidiobolales	Sporidiobolaceae	Sporobolomyces	neutral	other	other
0	0	0	0	0	0	0	0	9	0	0	0	0	0	20	0	0	0	Eukaryota; Archaeplastida; Chloroplastida; Chlorophyta; Trebouxiophyceae; Stichococcus; Trebouxiophyceae	Plantae	Chlorophyta	Trebouxiophyceae	Prasiolales	Prasiolaceae	Stichococcus	neutral	other	other
0	27	5	0	0	0	2	16	0	9	0	0	0	0	0	0	0	0	Eukaryota; Opisthokonta; Nucletmycea; Fungi; Dikarya; Basidiomycota; Ustilaginomycotina; Exobasidiomycetes; Incertae Sedis; Incertae Sedis; Tilletiopsis	Fungi	Basidiomycota	Exobasidiomycetes	NA	NA	Tilletiopsis	neutral	other	other
0	0	0	0	0	0	0	0	0	0	284	1	3	0	23	0	0	0	Eukaryota; Archaeplastida; Chloroplastida; Charophyta; Phragmoplastophyta; Streptophyta; Embryophyta; Tracheophyta; Spermatophyta; Magnoliophyta; Dipsacales; Triplostegia	Plantae	Spermatophytina	Magnoliopsida	Dipsacales	Caprifoliaceae	Triplostegia	feeding.plant	feeding	other
6	26	0	0	0	0	0	0	6	0	0	0	0	0	15	0	0	0	Eukaryota; Archaeplastida; Chloroplastida; Charophyta; Phragmoplastophyta; Streptophyta; Embryophyta; Tracheophyta; Spermatophyta; Magnoliophyta; Liliopsida=Poales; Triticum	Plantae	Spermatophytina	Magnoliopsida	Poales	Poaceae	Triticum	feeding.plant	feeding	other
0	32	0	0	0	0	0	0	0	11	0	0	0	0	0	0	0	0	Eukaryota; Opisthokonta; Nucletmycea; Fungi; Dikarya; Ascomycota; Pezizomycotina; Dothideomycetes; Pleosporales; Tubeufiaceae; Tubeufia	Fungi	Ascomycota	Dothideomycetes	Pleosporales	Tubeufiaceae	Tubeufia	neutral	other	other
0	261	0	7	0	0	0	0	0	0	0	0	0	0	0	0	0	0	Eukaryota; Opisthokonta; Nucletmycea; Fungi; Dikarya; Basidiomycota; Agaricomycotina; Agaricomycetes; Polyporales; Polyporaceae; Tyromyces	Fungi	Basidiomycota	Agaricomycetes	Polyporales	Polyporaceae	Tyromyces	neutral	other	other
0	0	0	0	2	4	4	9	0	18	0	1	0	0	47	81	208	3	Eukaryota; Archaeplastida; Chloroplastida; Charophyta; Phragmoplastophyta; Streptophyta; Embryophyta; Tracheophyta; Spermatophyta; Magnoliophyta; Rosales; Urtica	Plantae	Spermatophytina	Magnoliopsida	Rosales	Urticaceae	Urtica	feeding.plant	feeding	other
0	5	0	0	0	0	0	0	0	0	0	0	0	0	0	0	0	0	Eukaryota; Amoebozoa; Discosea; Flabellinia; Vannellida; BIO10-D10; Vannella	Amoebozoa	Lobosa	Flabellinea	Vannellida	Vannellidae	Vannella	neutral	other	other
2608	841	1089	1057	1159	37	1378	0	1252	1380	9	122	572	1	621	101	102	99	Eukaryota; Opisthokonta; Nucletmycea; Fungi; Dikarya; Ascomycota; Saccharomycotina; Saccharomycetes; Saccharomycetales; Incertae Sedis; Yarrowia	Fungi	Ascomycota	Saccharomycetales	Saccharomycetales	Dipodascaceae	Yarrowia	neutral	other	other
0	0	0	0	0	0	0	0	0	0	0	6	0	0	0	0	0	0	Eukaryota; Opisthokonta; Nucletmycea; Fungi; Dikarya; Basidiomycota; Agaricomycotina; Tremellomycetes; Filobasidiales; Filobasidiaceae	Fungi	Basidiomycota	Tremellomycetes	Filobasidiales	Filobasidiaceae	NA	neutral	other	other
0	76	0	0	0	0	0	0	0	0	0	0	0	0	0	0	0	0	Eukaryota; Opisthokonta; Nucletmycea; Fungi; Dikarya; Ascomycota; Saccharomycotina; Saccharomycetes; Saccharomycetales; Hanseniaspora	Fungi	Ascomycota	Saccharomycetales	Saccharomycetales	Hanseniaspora	NA	neutral	other	other
0	0	0	0	10	725	6	0	0	25	0	1	9	0	0	0	29	15	Eukaryota; Opisthokonta; Holozoa; Metazoa; Animalia; Arthropoda; Chelicerata; Arachnida; Histiostomatidae	Animalia	Arthropoda	Arachnida	Sarcoptiformes	Histiostomatidae	NA	phoretic	other	other
0	0	0	0	0	0	4	0	0	1	0	2	0	0	0	0	0	0	Eukaryota; Archaeplastida; Chloroplastida; Charophyta; Phragmoplastophyta; Streptophyta; Embryophyta; Tracheophyta; Spermatophyta; Magnoliophyta; Liliopsida=Poales; Restionaceae	Plantae	Spermatophytina	Magnoliopsida	Poales	Restionaceae	NA	feeding.plant	feeding	other
