# Supplementary material for: Trophic and Non-Trophic Interactions in a Biodiversity Experiment Assessed by Next-Generation Sequencing
Source: PLoS One. 2016 Feb 9;11(2):e0148781. doi: 10.1371/journal.pone.0148781 (PMC4747541; doi:10.1371/journal.pone.0148781)
Supplement: S2 Data — (TXT) [file pone.0148781.s002.txt]

sampleID	plot	PSR	FD	Cover
BWM140	67	4	3	87
BWM141	3	4	2	82
BWM142	55	3	3	77
BWM143	2	2	1	68
BWM144	89	1	1	39
BWM145	58	3	4	77
BWM146	59	1	1	71
BWM148	98	8	4	83
BWM149	131	1	1	78.5
JUTI007	28	2	2	70
JUTI008	138	3	3	96
JUTI009	18	8	4	96
JUTI010	49	4	4	89
JUTI011	18	8	4	96
JUTI012	18	8	4	96
JUTI013	131	1	1	78.5
JUTI014	138	3	3	96
JUTI015	28	2	2	70
