# Supplementary material for: Trophic and Non-Trophic Interactions in a Biodiversity Experiment Assessed by Next-Generation Sequencing
Source: PLoS One. 2016 Feb 9;11(2):e0148781. doi: 10.1371/journal.pone.0148781 (PMC4747541; doi:10.1371/journal.pone.0148781)
Supplement: S1 R-Script — (R) [file pone.0148781.s003.R]

setwd("C:\\")

# Read OTU data table. OTUs are already aggregated on genus level. 
OTU.table=read.table("S1_Data_Tiede-et-al.txt",h=T,sep="\t")

names(OTU.table)
[1] "JUTI012"     "JUTI014"     "JUTI009"     "JUTI013"     "BWM141"      "BWM143"      "BWM145"     
[8] "JUTI008"     "JUTI015"     "BWM149"      "BWM142"      "JUTI010"     "BWM144"      "JUTI007"    
[15] "JUTI011"     "BWM148"      "BWM146"      "BWM140"      "Taxonomy"    "Kingdom"     "Phylum"     
[22] "Class"       "Order"       "Family"      "Genus"       "interaction" "feeding"     "prey"

#1:18 are the samples (sample ID)
#Taxonomy: based on SILVA output
#20:26 Taxonomy as used in the manuscript (Table 1)
#interaction: information on type of interaction
#feeding: information if interaction with OTU was classified as feeding
#prey: information if interaction with OTU was classified as predation

# Melt OTU.table to a new table with all OTU sequences in one column 
library(reshape2)
melt.OTU.table=melt(OTU.table,measure.vars=1:18,variable.name = "sampleID",value.name = "number.of.sequences")
head(melt.OTU.table)
names(melt.OTU.table)
[1] "Taxonomy"            "Kingdom"             "Phylum"              "Class"               "Order"              
[6] "Family"              "Genus"               "interaction"         "feeding"             "prey"               
[11] "sampleID"            "number.of.sequences"


## Read table with plot information  
plot.information=read.table("S2_Data_Tiede-et-al.txt",h=T,sep="\t")
names(plot.information)
[1] "sampleID" "plot"     "PSR"      "FD"       "Cover" 
#plot: experimental plots
#PSR: plant species richness (dimensionless), explatnatory variable
#FD: plant functional diversity (dimensionless), explanatory variable
#Cover: vegetation cover (in percent), explanatory variable


# Merge plot information with the melted OTU table
full.table=merge(melt.OTU.table,plot.information,by="sampleID")
head(full.table) 

# Exclude OTS represented by only 1 or 2 sequences
full.table$sequences.greater2=ifelse(full.table$number.of.sequences>2,full.table$number.of.sequences,0) 

# Average the number of sequences by plot (for plots represented by multiple samples)
interaction.agg1=aggregate(sequences.greater2~plot+interaction+PSR+FD+Cover,function(x)ceiling(mean(x)),data=full.table)
prey.agg1=aggregate(sequences.greater2~plot+prey+PSR+FD+Cover,function(x)ceiling(mean(x)),data=full.table)
feeding.agg1=aggregate(sequences.greater2~plot+feeding+PSR+FD+Cover,function(x)ceiling(mean(x)),data=full.table)

# Make information on OTUs binary and exclude OTS with only 1 or 2 sequences
full.table$sequences.binary=ifelse(full.table$number.of.sequences>2,1,0) 

# Sum the number of detected OTUs per sample
feeding.agg2=aggregate(sequences.binary~sampleID+feeding+plot+PSR+FD+Cover,function(x)sum(x),data=full.table)
prey.agg2=aggregate(sequences.binary~sampleID+prey+plot+PSR+FD+Cover,function(x)sum(x),data=full.table)
interaction.agg2=aggregate(sequences.binary~sampleID+interaction+plot+PSR+FD+Cover,function(x)sum(x),data=full.table)

# Average the number of detected OTUs per sample by plot
feeding.agg2a=aggregate(sequences.binary~plot+feeding+PSR+FD+Cover,function(x)ceiling(mean(x)),data=feeding.agg2)
prey.agg2a=aggregate(sequences.binary~plot+prey+PSR+FD+Cover,function(x)ceiling(mean(x)),data=prey.agg2)
interaction.agg2a=aggregate(sequences.binary~plot+interaction+PSR+FD+Cover,function(x)ceiling(mean(x)),data=interaction.agg2)

# Merge with information on number of sequences
merged.prey=merge(prey.agg1,prey.agg2a)
merged.feeding=merge(feeding.agg1,feeding.agg2a)
merged.interaction=merge(interaction.agg1,interaction.agg2a)

# Subset of OTUs that belong to each of the 3 interaction groups
merged.feeding2=subset(merged.feeding,feeding=="feeding") # All feeding interactions (including plant and prey)
merged.prey2=subset(merged.prey,prey=="prey") # Predation (only prey)
merged.interaction2=merged.interaction # All other interactions (including feeding on plants, IGP, parasitic, phoretic and neutral)


#########################################################################
# load R libraries:

library(fitdistrplus) # for fitdistr function
library(MuMIn) #for AICc function
library(MASS) # for glm.nb


###########################################################
### Model selection###

## Feeding interactions

# Test effects on total feeding interactions
# Which distribution fits best?
AICc(fitdistr(merged.feeding2$sequences.binary,"negative binomial")) 
AICc(fitdistr(merged.feeding2$sequences.binary,"Poisson")) 

# Model 1b,2b, 3b include an extra term that gives weight to OTUs that are represented by many sequences
feeding1a=glm(sequences.binary~PSR,data=merged.feeding2,family="quasipoisson")
feeding1b=glm(sequences.binary~PSR,data=merged.feeding2,family="quasipoisson",weights=(sequences.greater2+1))

feeding2a=glm(sequences.binary~FD,merged.feeding2,family="quasipoisson")
feeding2b=glm(sequences.binary~FD,merged.feeding2,family="quasipoisson",weights=(sequences.greater2+1))

feeding3a=glm(sequences.binary~Cover,merged.feeding2,family="quasipoisson")
feeding3b=glm(sequences.binary~Cover,merged.feeding2,family="quasipoisson",weights=(sequences.greater2+1))

summary(feeding1a) 
summary(feeding1b) 
summary(feeding2a)  
summary(feeding2b) 
summary(feeding3a)  
summary(feeding3b) 


## Plant feeding interactions
feeding.plant=subset(merged.interaction2, interaction=="feeding.plant")
AICc(fitdistr(feeding.plant$sequences.binary,"negative binomial")) 
AICc(fitdistr(feeding.plant$sequences.binary,"Poisson"))

plant1a=glm(sequences.binary~PSR,family="quasipoisson",feeding.plant)
plant1b=glm(sequences.binary~PSR,family="quasipoisson",feeding.plant,weights=(sequences.greater2+1))

plant2a=glm(sequences.binary~FD,family="quasipoisson",feeding.plant)
plant2b=glm(sequences.binary~FD,family="quasipoisson",feeding.plant,weights=(sequences.greater2+1))

plant3a=glm(sequences.binary~Cover,family="quasipoisson",feeding.plant)
plant3b=glm(sequences.binary~Cover,family="quasipoisson",feeding.plant,weights=(sequences.greater2+1))

summary(plant1a)
summary(plant1b) 
summary(plant2a) 
summary(plant2b) 
summary(plant3a)  
summary(plant3b) 


## Prey feeding interactions
AICc(fitdistr(merged.prey2$sequences.binary,"negative binomial")) 
AICc(fitdistr(merged.prey2$sequences.binary,"Poisson"))

prey1a=glm(sequences.binary~PSR,merged.prey2,family="quasipoisson")
prey1b=glm(sequences.binary~PSR,merged.prey2,family="quasipoisson",weights=(sequences.greater2+1))

prey2a=glm(sequences.binary~FD,merged.prey2,family="quasipoisson")
prey2b=glm(sequences.binary~FD,merged.prey2,family="quasipoisson",weights=(sequences.greater2+1))

prey3a=glm(sequences.binary~Cover,merged.prey2,family="quasipoisson")
prey3b=glm(sequences.binary~Cover,merged.prey2,family="quasipoisson",weights=(sequences.greater2+1))

summary(prey1a) 
summary(prey1b) 
summary(prey2a)  
summary(prey2b) 
summary(prey3a) 
summary(prey3b) 


## IGP interactions
feeding.IGP=subset(merged.interaction2, interaction=="feeding.IGP")
AICc(fitdistr(feeding.IGP$sequences.binary,"negative binomial")) 
AICc(fitdistr(feeding.IGP$sequences.binary,"Poisson"))

IGP1a=glm(sequences.binary~PSR,merged.interaction2,family="quasipoisson",subset=interaction=="feeding.IGP")
IGP1b=glm(sequences.binary~PSR,merged.interaction2,family="quasipoisson",subset=interaction=="feeding.IGP",weights=(sequences.greater2+1))

IGP2a=glm(sequences.binary~FD,merged.interaction2,family="quasipoisson",subset=interaction=="feeding.IGP")
IGP2b=glm(sequences.binary~FD,merged.interaction2,family="quasipoisson",subset=interaction=="feeding.IGP",weights=(sequences.greater2+1))

IGP3a=glm(sequences.binary~Cover,merged.interaction2,family="quasipoisson",subset=interaction=="feeding.IGP")
IGP3b=glm(sequences.binary~Cover,merged.interaction2,family="quasipoisson",subset=interaction=="feeding.IGP",weights=(sequences.greater2+1))

summary(IGP1a)  
summary(IGP1b) 
summary(IGP2a)  
summary(IGP2b) 
summary(IGP3a) 
summary(IGP3b)


## Phoretic interactions
phoretic=subset(merged.interaction2, interaction=="phoretic")
AICc(fitdistr(phoretic$sequences.binary,"negative binomial"))
AICc(fitdistr(phoretic$sequences.binary,"Poisson"))

phoretic1a=glm(sequences.binary~PSR,merged.interaction2,family="quasipoisson",subset=interaction=="phoretic")
phoretic1b=glm(sequences.binary~PSR,merged.interaction2,family="quasipoisson",subset=interaction=="phoretic",weights=(sequences.greater2+1))

phoretic2a=glm(sequences.binary~FD,merged.interaction2,family="quasipoisson",subset=interaction=="phoretic")
phoretic2b=glm(sequences.binary~FD,merged.interaction2,family="quasipoisson",subset=interaction=="phoretic",weights=(sequences.greater2+1))

phoretic3a=glm(sequences.binary~Cover,merged.interaction2,family="quasipoisson",subset=interaction=="phoretic")
phoretic3b=glm(sequences.binary~Cover,merged.interaction2,family="quasipoisson",subset=interaction=="phoretic",weights=(sequences.greater2+1))

summary(phoretic1a)  
summary(phoretic1b) 
summary(phoretic2a)  
summary(phoretic2b)  
summary(phoretic3a)  
summary(phoretic3b)  


## Parasitic interactions
parasitic=subset(merged.interaction2, interaction=="parasitic")
AICc(fitdistr(parasitic$sequences.binary,"negative binomial"))
AICc(fitdistr(parasitic$sequences.binary,"Poisson"))

parasitic1a=glm(sequences.binary~PSR,merged.interaction2,family="quasipoisson",subset=interaction=="parasitic")
parasitic1b=glm(sequences.binary~PSR,merged.interaction2,family="quasipoisson",subset=interaction=="parasitic",weights=(sequences.greater2+1))

parasitic2a=glm(sequences.binary~FD,merged.interaction2,family="quasipoisson",subset=interaction=="parasitic")
parasitic2b=glm(sequences.binary~FD,merged.interaction2,family="quasipoisson",subset=interaction=="parasitic",weights=(sequences.greater2+1))

parasitic3a=glm(sequences.binary~Cover,merged.interaction2,family="quasipoisson",subset=interaction=="parasitic")
parasitic3b=glm(sequences.binary~Cover,merged.interaction2,family="quasipoisson",subset=interaction=="parasitic",weights=(sequences.greater2+1))

summary(parasitic1a)  
summary(parasitic1b)  
summary(parasitic2a)  
summary(parasitic2b)  
summary(parasitic3a)  
summary(parasitic3b)  


## Neutral interactions
neutral=subset(merged.interaction2, interaction=="neutral")
AICc(fitdistr(neutral$sequences.binary,"negative binomial"))
AICc(fitdistr(neutral$sequences.binary,"Poisson"))

neutral1a=glm.nb(sequences.binary~PSR,merged.interaction2,subset=interaction=="neutral")
neutral1b=glm.nb(sequences.binary~PSR,merged.interaction2,subset=interaction=="neutral",(sequences.greater2+1))

neutral2a=glm.nb(sequences.binary~FD,merged.interaction2,subset=interaction=="neutral")
neutral2b=glm.nb(sequences.binary~FD,merged.interaction2,subset=interaction=="neutral",(sequences.greater2+1))

neutral3a=glm.nb(sequences.binary~Cover,merged.interaction2,subset=interaction=="neutral")
neutral3b=glm.nb(sequences.binary~Cover,merged.interaction2,subset=interaction=="neutral",weights=(sequences.greater2+1),init.theta=10)

summary(neutral1a) 
summary(neutral1b)  
summary(neutral2a) 
summary(neutral2b)  
summary(neutral3a)  
summary(neutral3b) 
