# Supplementary material for: Trophic and Non-Trophic Interactions in a Biodiversity Experiment Assessed by Next-Generation Sequencing
Source: PLoS One. 2016 Feb 9;11(2):e0148781. doi: 10.1371/journal.pone.0148781 (PMC4747541; doi:10.1371/journal.pone.0148781)
Supplement: S1 Table — (XLSX) [file pone.0148781.s004.xlsx]

## Sheet: Meta
TableOfExculdedOTUs_SuppInfo
Information
Contains a list of all OTUs that were excluded from the analysis.
The OTUs were previously aggregated on genus level.
The original DNA sequences can be found in the Sequence Read Archive (SRA) of the National Center for Biotechnology Information under accession SRA282133.
Columns	Description
Removed OTUs (after aggregation on genus level)	OTU taxonomie based on the closest match in the SILVA database. Infromation on species and strain was deleted previous to the aggregation on genus level.
Reason for exclusion	Reason for the exclusion of the OTU
Frequency of detection [N]	Frequency of detection of OTU in 18 samples that were included in the analysis

## Sheet: TableOfExculdedOTUs_SuppInfo
Removed OTUs (after aggregation on genus level)	Reason for exclusion	Frequency of detection [N]
Eukaryota; Opisthokonta; Holozoa; Metazoa; Animalia; Arthropoda; Hexapoda; Insecta; Pterostichus	consumer DNA (Pterostichus melanarius)	1
Eukaryota; Archaeplastida; Chloroplastida; Chlorophyta; Trebouxiophyceae; Choricystis; Lemmermannia	genus not in species pool: aquatic	1
Eukaryota; Archaeplastida; Chloroplastida; Chlorophyta; Chlorophyceae; Chlorosarcinopsis; Spongiochloris	genus not in species pool: aquatic	1
Eukaryota; Opisthokonta; Nucletmycea; Fungi; Dikarya; Ascomycota; Pezizomycotina; Leotiomycetes; Helotiales; Incertae Sedis; Tetracladium	genus not in species pool: aquatic	1
Eukaryota; Opisthokonta; Nucletmycea; Fungi; Dikarya; Basidiomycota; Agaricomycotina; Tremellomycetes; Cystofilobasidiales; Cystofilobasidiaceae; Mrakiella	genus not in species pool: aquatic	2
Eukaryota; SAR; Stramenopiles; Ochrophyta; Diatomea; Bacillariophytina; Mediophyceae; Stephanodiscus	genus not in species pool: aquatic	1
Eukaryota; Opisthokonta; Holozoa; Metazoa; Animalia; Arthropoda; Crustacea; Malacostraca; Pandalus	genus not in species pool: aquatic	1
Eukaryota; Archaeplastida; Chloroplastida; Charophyta; Phragmoplastophyta; Streptophyta; Embryophyta; Tracheophyta; Celastraceae	genus not in species pool: tree	5
Eukaryota; Archaeplastida; Chloroplastida; Charophyta; Phragmoplastophyta; Streptophyta; Embryophyta; Tracheophyta; Spermatophyta; Coniferophyta; Coniferales; Picea	genus not in species pool: tree	2
Eukaryota; Archaeplastida; Chloroplastida; Charophyta; Phragmoplastophyta; Streptophyta; Embryophyta; Tracheophyta; Spermatophyta; Magnoliophyta; Citrus	genus not in species pool: tree	1
Eukaryota; Archaeplastida; Chloroplastida; Charophyta; Phragmoplastophyta; Streptophyta; Embryophyta; Tracheophyta; Spermatophyta; Magnoliophyta; Fagales	genus not in species pool: tree	1
Eukaryota; Archaeplastida; Chloroplastida; Charophyta; Phragmoplastophyta; Streptophyta; Embryophyta; Tracheophyta; Spermatophyta; Magnoliophyta; Fagales; Alnus	genus not in species pool: tree	1
Eukaryota; Amoebozoa; Schizoplasmodiida	represented by less than 3 sequences per sample	1
Eukaryota; Archaeplastida; Chloroplastida; Charophyta; Phragmoplastophyta; Streptophyta; Embryophyta; Tracheophyta; Spermatophyta; Magnoliophyta; Asterales	represented by less than 3 sequences per sample	1
Eukaryota; Archaeplastida; Chloroplastida; Charophyta; Phragmoplastophyta; Streptophyta; Embryophyta; Tracheophyta; Spermatophyta; Magnoliophyta; Liliopsida; Lolium	represented by less than 3 sequences per sample	1
Eukaryota; Archaeplastida; Chloroplastida; Charophyta; Phragmoplastophyta; Streptophyta; Embryophyta; Tracheophyta; Spermatophyta; Magnoliophyta; Liliopsida; Zea	represented by less than 3 sequences per sample	1
Eukaryota; Archaeplastida; Chloroplastida; Charophyta; Phragmoplastophyta; Streptophyta; Embryophyta; Tracheophyta; Spermatophyta; Magnoliophyta; Populus	represented by less than 3 sequences per sample	1
Eukaryota; Archaeplastida; Chloroplastida; Charophyta; Phragmoplastophyta; Streptophyta; Embryophyta; Tracheophyta; Spermatophyta; Magnoliophyta; Rosales; Filipendula	represented by less than 3 sequences per sample	1
Eukaryota; Archaeplastida; Chloroplastida; Charophyta; Phragmoplastophyta; Streptophyta; Embryophyta; Tracheophyta; Spermatophyta; Magnoliophyta; Rosales; Vitis	represented by less than 3 sequences per sample	1
Eukaryota; Archaeplastida; Chloroplastida; Charophyta; Phragmoplastophyta; Streptophyta; Embryophyta; Tracheophyta; Spermatophyta; Magnoliophyta; Sapindales; Dysoxylum	represented by less than 3 sequences per sample	1
Eukaryota; Opisthokonta; Holozoa; Metazoa; Animalia; Annelida; Enchytraeidae; Fridericia	represented by less than 3 sequences per sample	1
Eukaryota; Opisthokonta; Holozoa; Metazoa; Animalia; Arthropoda; Chelicerata; Arachnida; Alicorhagidia	represented by less than 3 sequences per sample	2
Eukaryota; Opisthokonta; Holozoa; Metazoa; Animalia; Arthropoda; Chelicerata; Arachnida; Lasioseius	represented by less than 3 sequences per sample	1
Eukaryota; Opisthokonta; Holozoa; Metazoa; Animalia; Arthropoda; Hexapoda; Collembola	represented by less than 3 sequences per sample	1
Eukaryota; Opisthokonta; Holozoa; Metazoa; Animalia; Arthropoda; Hexapoda; Insecta; Ophonus	represented by less than 3 sequences per sample	1
Eukaryota; Opisthokonta; Nucletmycea; Fungi; Chytridiomycota; Incertae Sedis; Chytridiomycetes	represented by less than 3 sequences per sample	1
Eukaryota; Opisthokonta; Nucletmycea; Fungi; Chytridiomycota; Incertae Sedis; Chytridiomycetes; Rhizophydiales; Rhizophydium	represented by less than 3 sequences per sample	1
Eukaryota; Opisthokonta; Nucletmycea; Fungi; Dikarya; Ascomycota; Pezizomycotina; Dothideomycetes; Capnodiales; Davidiellaceae; Cladosporium; Cladosporium	represented by less than 3 sequences per sample	4
Eukaryota; Opisthokonta; Nucletmycea; Fungi; Dikarya; Ascomycota; Pezizomycotina; Dothideomycetes; Capnodiales; Mycosphaerellaceae; Mycosphaerella	represented by less than 3 sequences per sample	2
Eukaryota; Opisthokonta; Nucletmycea; Fungi; Dikarya; Ascomycota; Pezizomycotina; Dothideomycetes; Dothideales	represented by less than 3 sequences per sample	1
Eukaryota; Opisthokonta; Nucletmycea; Fungi; Dikarya; Ascomycota; Pezizomycotina; Dothideomycetes; Dothideales; Dothioraceae; Hormonema	represented by less than 3 sequences per sample	1
Eukaryota; Opisthokonta; Nucletmycea; Fungi; Dikarya; Ascomycota; Pezizomycotina; Dothideomycetes; Pleosporales; Didymellaceae; Boeremia	represented by less than 3 sequences per sample	1
Eukaryota; Opisthokonta; Nucletmycea; Fungi; Dikarya; Ascomycota; Pezizomycotina; Dothideomycetes; Pleosporales; Incertae Sedis; Pyrenochaeta	represented by less than 3 sequences per sample	1
Eukaryota; Opisthokonta; Nucletmycea; Fungi; Dikarya; Ascomycota; Pezizomycotina; Dothideomycetes; Pleosporales; Incertae Sedis; Shiraia	represented by less than 3 sequences per sample	1
Eukaryota; Opisthokonta; Nucletmycea; Fungi; Dikarya; Ascomycota; Pezizomycotina; Dothideomycetes; Pleosporales; Leptosphaeriaceae; Coniothyrium	represented by less than 3 sequences per sample	4
Eukaryota; Opisthokonta; Nucletmycea; Fungi; Dikarya; Ascomycota; Pezizomycotina; Dothideomycetes; Pleosporales; Pleosporaceae; Dendryphion	represented by less than 3 sequences per sample	1
Eukaryota; Opisthokonta; Nucletmycea; Fungi; Dikarya; Ascomycota; Pezizomycotina; Eurotiomycetes; Eurotiales	represented by less than 3 sequences per sample	1
Eukaryota; Opisthokonta; Nucletmycea; Fungi; Dikarya; Ascomycota; Pezizomycotina; Leotiomycetes; Helotiales; Incertae Sedis; Glarea	represented by less than 3 sequences per sample	1
Eukaryota; Opisthokonta; Nucletmycea; Fungi; Dikarya; Ascomycota; Pezizomycotina; Sordariomycetes; Glomerellales; Plectosphaerellaceae; Plectosphaerella	represented by less than 3 sequences per sample	1
Eukaryota; Opisthokonta; Nucletmycea; Fungi; Dikarya; Ascomycota; Pezizomycotina; Sordariomycetes; Hypocreales; Hypocreaceae; Trichoderma	represented by less than 3 sequences per sample	1
Eukaryota; Opisthokonta; Nucletmycea; Fungi; Dikarya; Ascomycota; Pezizomycotina; Sordariomycetes; Hypocreales; Incertae Sedis; Myrothecium	represented by less than 3 sequences per sample	1
Eukaryota; Opisthokonta; Nucletmycea; Fungi; Dikarya; Ascomycota; Pezizomycotina; Sordariomycetes; Hypocreales; Paecilomyces	represented by less than 3 sequences per sample	1
Eukaryota; Opisthokonta; Nucletmycea; Fungi; Dikarya; Ascomycota; Pezizomycotina; Sordariomycetes; Lecythophora	represented by less than 3 sequences per sample	1
Eukaryota; Opisthokonta; Nucletmycea; Fungi; Dikarya; Ascomycota; Pezizomycotina; Sordariomycetes; Sordariales; Myceliophthora	represented by less than 3 sequences per sample	1
Eukaryota; Opisthokonta; Nucletmycea; Fungi; Dikarya; Basidiomycota; Agaricomycotina; Agaricomycetes; Boletales; Tapinellaceae; Tapinella	represented by less than 3 sequences per sample	1
Eukaryota; Opisthokonta; Nucletmycea; Fungi; Dikarya; Basidiomycota; Agaricomycotina; Agaricomycetes; Cantharellales; Tulasnellaceae; Tulasnella	represented by less than 3 sequences per sample	1
Eukaryota; Opisthokonta; Nucletmycea; Fungi; Dikarya; Basidiomycota; Agaricomycotina; Agaricomycetes; Hymenochaetales; Rickenellaceae; Resinicium	represented by less than 3 sequences per sample	1
Eukaryota; Opisthokonta; Nucletmycea; Fungi; Dikarya; Basidiomycota; Agaricomycotina; Agaricomycetes; Hysteropatella	represented by less than 3 sequences per sample	1
Eukaryota; Opisthokonta; Nucletmycea; Fungi; Dikarya; Basidiomycota; Agaricomycotina; Tremellomycetes; Tremellales; Trichosporonaceae; Trichosporon	represented by less than 3 sequences per sample	1
Eukaryota; Opisthokonta; Nucletmycea; Fungi; Dikarya; Basidiomycota; Pucciniomycotina; Agaricostilbomycetes; Agaricostilbales; Agaricostilbaceae; Bensingtonia	represented by less than 3 sequences per sample	1
Eukaryota; Opisthokonta; Nucletmycea; Fungi; Dikarya; Basidiomycota; Pucciniomycotina; Microbotryomycetes; Kriegeriales; Kriegeriaceae; Meredithblackwellia	represented by less than 3 sequences per sample	1
Eukaryota; Opisthokonta; Nucletmycea; Fungi; Dikarya; Basidiomycota; Pucciniomycotina; Microbotryomycetes; Leucosporidiales	represented by less than 3 sequences per sample	1
Eukaryota; Opisthokonta; Nucletmycea; Fungi; Dikarya; Basidiomycota; Pucciniomycotina; Pucciniomycetes; Pucciniales; Pucciniaceae; Puccinia	represented by less than 3 sequences per sample	1
Eukaryota; Opisthokonta; Nucletmycea; Fungi; Zygomycota; Mucoromycotina; Incertae Sedis; Mucorales; Mucoraceae; Actinomucor	represented by less than 3 sequences per sample	1
Eukaryota; SAR; Rhizaria; Cercozoa; Glissomonadida; Heteromita; Heteromita	represented by less than 3 sequences per sample	1
Eukaryota; SAR; Stramenopiles; Labyrinthulomycetes	represented by less than 3 sequences per sample	1
Eukaryota; SAR; Stramenopiles; Ochrophyta; Diatomea; Bacillariophytina; Bacillariophyceae	represented by less than 3 sequences per sample	1
Eukaryota; SAR; Stramenopiles; Ochrophyta; Diatomea; Bacillariophytina; Bacillariophyceae; Navicula	represented by less than 3 sequences per sample	2
Eukaryota; Amoebozoa	taxonomical resolution greater than order	2
Eukaryota; Opisthokonta; Nucletmycea	taxonomical resolution greater than order	3
Eukaryota; Opisthokonta; Nucletmycea; Fungi; Dikarya; Basidiomycota; Agaricomycotina; Agaricomycetes	taxonomical resolution greater than order	4
Eukaryota; SAR; Rhizaria; Cercozoa; Thecofilosea	taxonomical resolution greater than order	1
Eukaryota; Archaeplastida; Chloroplastida; Charophyta; Phragmoplastophyta; Streptophyta; Embryophyta; Tracheophyta; Spermatophyta; Magnoliophyta; Liliopsida; Restionaceae	unclear taxonomy: genus does not match family	3
Eukaryota; Opisthokonta; Holozoa; Metazoa; Animalia; Craniata; Mammalia; Homo sapiens (human)	vertebrate	7
Eukaryota; Opisthokonta; Holozoa; Metazoa; Animalia; Craniata; Mammalia; Ictidomys tridecemlineatus (thirteen-lined ground squirrel)	vertebrate	1
